# Supplementary material for: What drug characteristics explain the wide range of manufacturer rebates?
Source: Health Aff Sch. 2025 Jul 15;3(7):qxaf132. doi: 10.1093/haschl/qxaf132 (PMC12290394; doi:10.1093/haschl/qxaf132)
Supplement: qxaf132_Supplementary_Data [file qxaf132_supplementary_data.zip]

Archive with 8 entries (8 files):
- Appendices.xlsx
- coi_disclosure form CHAMBERS.docx
- coi_disclosure gp.docx
- coi_disclosure_TH.docx
- ICMJE coi_disclosure - BeinfeldR0.docx
- ICMJE coi_disclosure - Chambers.docx
- ICMJE coi_disclosure - LaMountain.docx
- 2025 06 25 PN coi_disclosure_ICMJE DISCLOSURE FORM.docx
