# Supplementary material for: What drug characteristics explain the wide range of manufacturer rebates?
Source: Health Aff Sch. 2025 Jul 15;3(7):qxaf132. doi: 10.1093/haschl/qxaf132 (PMC12290394; doi:10.1093/haschl/qxaf132)
Supplement: qxaf132_Supplementary_Data [file qxaf132_supplementary_data.zip › Appendices.xlsx]

## Sheet: Appendix 1
Appendix 1. List of Included Drugs (n=161)
Brand	Active Ingredient	FDA Application No.
Actemra	tocilizumab	(BLA) 125276
Actimmune	interferon gamma-1b	(BLA) 103836
Adcetris	brentuximab vedotin	(BLA) 125388
Aimovig	erenumab-aooe	(BLA): 761077
Ajovy	fremanezumab-vfrm	(BLA): 761089
Amondys 45	casimersen	(NDA) 213026
Amvuttra	vutrisiran	(NDA): 215515
Aranesp	darbepoetin alfa	(BLA) 103951
Aubagio	teriflunomide	(NDA) 202992
Avastin	bevacizumab	(BLA) 125085
Avonex	interferon beta-1a	(BLA) 103628
Ayvakit	avapritinib	(NDA) 212608
Bendeka	bendamustine	(NDA) 208194
Benlysta	belimumab	(BLA) 125370
Besponsa	inotuzumab ozogamicin	(BLA) 761040
Blincyto	blinatumomab	(BLA) 125557
Braftovi	encorafenib	(NDA) 210496
Breyanzi	lisocabtagene maraleucel	(BLA) 125714
Briumvi	ublituximab-xiiy	(BLA): 761238
Byooviz	ranibizumab-nuna	(BLA) 761202
Cabometyx	cabozantinib	(NDA) 208692
Cimerli	ranibizumab-eqrn	(BLA): 761165
Cimzia	certolizumab pegol	(BLA) 125160
Cometriq	cabozantinib	(NDA) 203756
Cosela	trilaciclib	(NDA) 214200
Cosentyx	secukinumab	(BLA) 125504
Cyramza	ramucirumab	(BLA) 125477
Danyelza	naxitamab-gqgk	(BLA): 761171
Darzalex	daratumumab	(BLA) 761036
Dupixent	dupilumab	(BLA) 761055
Emgality	galcanezumab-gnlm	(BLA): 761063
Empaveli	pegcetacoplan	(NDA) 215014
Enbrel	etanercept	(BLA) 103796
Enhertu	fam-trastuzumab deruxtecan-nxki	(BLA): 761139
Entyvio	vedolizumab	(BLA) 125476
Epclusa	sofosbuvir; velpatasvir	(NDA) 208341
Epidiolex	cannabidiol	(NDA): 210365
Epogen	epoetin alfa	(BLA) 103234
Erbitux	cetuximab	(BLA) 125084
Evenity	romosozumab-aqqg	(BLA): 761062
Evkeeza	evinacumab-dgnb	(BLA) 761181
Exondys 51	eteplirsen	(NDA) 206488
Eylea	aflibercept	(BLA) 125387
Fasenra	benralizumab	(BLA) 761070
Forteo	teriparatide	(NDA) 021318
Gazyva	obinutuzumab	(BLA) 125486
Givlaari	givosiran sodium	(NDA): 212194
H.P. Acthar Gel	corticotropin	(NDA) 008372
Halaven	eribulin mesylate	(NDA) 201532
Harvoni	ledipasvir; sofosbuvir	(NDA) 205834
Hemlibra	emicizumab	(BLA) 761083
Herceptin	trastuzumab	(BLA) 103792
Humira	adalimumab	(BLA) 125057
Ibrance	palbociclib	(NDA) 207103
Iclusig	ponatinib	(NDA) 203469
Ilaris	canakinumab	(BLA) 125319
Imbruvica	ibrutinib	(NDA): 205552
Imfinzi	durvalumab	(BLA) 761069
Inflectra	infliximab-dyyb	(BLA) 125544
Ingrezza	valbenazine tosylate	(NDA): 209241
Inlyta	axitinib	(NDA) 202324
Jakafi	ruxolitinib	(NDA) 202192
Jemperli	dostarlimab-gxly	(BLA): 761174
Jevtana	cabazitaxel	(NDA) 201023
Kadcyla	ado-trastuzumab	(BLA) 125427
Kalydeco	ivacaftor	(NDA) 203188
Kanjinti	trastuzumab-anns	(BLA): 761073
Kanuma	sebelipase alfa	(BLA) 125561
Kesimpta	ofatumumab	(BLA): 125326
Kevzara	sarilumab	(BLA) 761037
Keytruda	pembrolizumab	(BLA) 125514
Kimmtrak	tebentafusp-tebn	(BLA): 761228
Kisqali	ribociclib	(NDA): 209092
Krystexxa	pegloticase	(BLA) 125293
Kyprolis	carfilzomib	(NDA) 202714
Libtayo	cemiplimab-rwlc	(BLA): 761097
Lucentis	ranibizumab	(BLA) 125156
Margenza	margetuximab-cmkb	(BLA) 761150
Mavyret	glecaprevir; pibrentasvir	(NDA): 209394
Mozobil	plerixafor	(NDA) 022311
Mvasi	bevacizumab-awwb	(BLA): 761028
Neulasta	pegfilgrastim	(BLA) 125031
Neupogen	filgrastim	(BLA) 103353
Nplate	romiplostim	(BLA) 125268
Nucala	mepolizumab	(BLA) 125526
Nuplazid	pimavanserin tartrate	(NDA): 207318
Ocaliva	obeticholic acid	(NDA): 207999
Ocrevus	ocrelizumab	(BLA) 761053
Olumiant	baricitinib	(NDA): 207924
Onpattro	patisiran	(NDA): 210922
Ontruzant	trastuzumab-dttb	(BLA): 761100
Opdivo	nivolumab	(BLA) 125554
Opdualag	nivolumab; relatlimab-rmbw	(BLA): 761234
Opzelura	ruxolitinib phosphate	(NDA): 215309
Orencia	abatacept	(BLA) 125118
Orenitram	treprostinil	(NDA) 203496
Orkambi	ivacaftor; lumacaftor	(NDA) 206038
Otezla	apremilast	(NDA) 205437
Oxlumo	lumasiran	(NDA) 214103
Padcev	enfortumab vedotin-ejfv	(BLA): 761137
Perjeta	pertuzumab	(BLA) 125409
Plegridy	peginterferon beta-1a	(BLA) 125499
Polivy	polatuzumab vedotin-piiq	(BLA): 761121
Praluent	alirocumab	(BLA) 125559
Prolia	denosumab	(BLA) 125320
Rebif	interferon beta-1a	(BLA) 103780
Reblozyl	luspatercept-aamt	(BLA): 761136
Remicade	infliximab	(BLA) 103772
Renflexis	infliximab-abda	(BLA): 761054
Repatha	evolocumab	(BLA) 125522
Retacrit	epoetin alfa-epbx	(BLA) 125545
Rinvoq	upadacitinib	(NDA): 211675
Rituxan	rituximab	(BLA) 103705
Ruxience	rituximab-pvvr	(BLA): 761103
Sandostatin	octreotide acetate	(NDA) 019667
Saphnelo	anifrolumab-fnia	(BLA) 761123
Simponi	golimumab	(BLA) 125289
Simponi Aria	golimumab	(BLA) 125433
Skyrizi	risankizumab-rzaa	(BLA): 761105
Soliris	eculizumab	(BLA) 125166
Sotyktu	deucravacitinib	(NDA): 214958
Spravato	esketamine hydrochloride	(NDA): 211243
Stelara	ustekinumab	(BLA) 125261
Supprelin LA	histrelin acetate	(NDA) 022058
Sustol	granisetron	(NDA) 022445
Symdeko	ivacaftor; ivacaftor, tezacaftor	(NDA): 210491
Tagrisso	osimertinib	(NDA): 208065
Taltz	ixekizumab	(BLA) 125521
Tecentriq	atezolizumab	(BLA) 761034
Tezspire	tezepelumab-ekko	(BLA): 761224
Tivdak	tisotumab vedotin-tftv	(BLA): 761208
Trazimera	trastuzumab-qyyp	(BLA): 761081
Treanda	bendamustine	(NDA) 022249
Tremfya	guselkumab	(BLA) 761061
Trikafta	elexacaftor, ivacaftor, tezacaftor; ivacaftor	(NDA) 212273
Trodelvy	sacituzumab govitecan-hziy	(BLA): 761115
Tysabri	natalizumab	(BLA) 125104
Tyvaso	treprostinil	(NDA) 022387
Udenyca	pegfilgrastim-cbqv	(BLA): 761039
Ultomiris	ravulizumab-cwvz	(BLA): 761108
Vectibix	panitumumab	(BLA) 125147
Venclexta	venetoclax	(NDA): 208573
Verzenio	abemaciclib	(NDA): 208716
Vivitrol	naltrexone	(NDA) 021897
Vonjo	pacritinib citrate	(NDA): 208712
Vumerity	diroximel fumarate	(NDA): 211855
Vyondys 53	golodirsen	(NDA): 211970
Vyvgart	efgartigimod alfa	(BLA): 761195
Wakix	pitolisant	(NDA) 211150
Wegovy	semaglutide	(NDA) 215256
Xalkori	crizotinib	(NDA) 202570
Xeljanz	tofacitinib citrate	(NDA) 203214
Xgeva	denosumab	(BLA) 125320
Xolair	omalizumab	(BLA) 103976
Xpovio	selinexor	(NDA): 212306
Xtandi	enzalutamide	(NDA) 203415
Xyrem	sodium oxybate	(NDA) 021196
Yervoy	ipilimumab	(BLA) 125377
Zeposia	ozanimod hydrochloride	(NDA) 209899
Zirabev	bevacizumab-bvzr	(BLA): 761099
Zynlonta	loncastuximab tesirine-lpyl	(BLA): 761196

## Sheet: Appendix 2
Appendix 2. 2023 Rebate (%) by Drug Type and Characteristics
Variable	Mean	Median	Std. dev.	Min	Max	0.05	0.95	IQR
Overall (n=161)	0.351883	0.266033	0.250159	0.0420517	0.974415	0.0778328	0.840095	12.5-53.4%
Cancer Treatment
Non-Cancer Treatment (n=100)	0.409094	0.312557	0.248454	0.0420517	0.911868	0.104681	0.853807	21.0-66.4%
Cancer Treatment (n=61)	0.258094	0.185089	0.225004	0.0503774	0.974415	0.0568355	0.794056	11.9-27.6%
Biosimilar/Originator
Non-Biosimilar/Originator (n=140)	0.306944	0.234524	0.220766	0.0420517	0.911868	0.0746967	0.76754	15.3-35.2%
Biosimilar/Originator (n=21)	0.651477	0.707641	0.231357	0.0521435	0.974415	0.296367	0.904159	53.4-79.4%
Orphan Status
Non-Orphan (n=77)	0.434434	0.333511	0.268648	0.0420517	0.974415	0.096366	0.882485	20.4-69.0%
Orphan (n=84)	0.276211	0.225609	0.205991	0.0503774	0.911868	0.0615811	0.746222	13.7-30.0%
Self-Administered
Self-Administered (n=66)	0.395144	0.288232	0.253953	0.0615811	0.911868	0.105716	0.857108	20.3-65.5%
Provider-Administered (n=95)	0.321828	0.234407	0.244327	0.0420517	0.974415	0.0568355	0.840095	14.8-50.1%
Number of Competitors
No Competition (0 Alternatives) (n=15)	0.194371	0.162743	0.0928415	0.0420517	0.386035	0.0420517	0.386035	15.4-25.0%
Intermediate Competition (1-3 Alternatives) (n=60)	0.255443	0.214323	0.178231	0.0503774	0.777768	0.067799	0.718022	12.0-28.4%
High Competition (4+ Alternatives) (n=86)	0.44664	0.349499	0.272579	0.0554858	0.974415	0.121353	0.882485	19.8-70.2%
Recency of First Indication Approval
Recent Approval (0-3 years) (n=28)	0.241996	0.186417	0.162809	0.0503774	0.743456	0.111315	0.557017	15.1- 25.1%
Intermediate Approval (4-9 years) (n=73)	0.395733	0.281777	0.284784	0.0420517	0.974415	0.0640376	0.892212	15.7- 68.9%
Older Approval (10+ years) (n=60)	0.349813	0.275259	0.224701	0.0521435	0.850506	0.104378	0.769578	16.9- 53.1%
